# Supplementary material for: Comparative Analysis of Chloroplast psbD Promoters in Terrestrial Plants
Source: Front Plant Sci. 2017 Jul 13;8:1186. doi: 10.3389/fpls.2017.01186 (PMC5508017; doi:10.3389/fpls.2017.01186)
Supplement: Supplementary file 11 [file Table_1.xls]

## Sheet: sTable 1
sTable 1 Primers used in primer extension analysis
L. nobilis	1	5'-CAGATTGAATCTTCTTGTTCCTG
P. thunbergii	1	5'-AACTATTTCGACCATTTCCGAG
	2	5'-ATCCTCGAATCACCTATTGAATAAC
	3	5'-TCATCCATCTCTATGTATACTACATCG
	4	5'-TGTAATCACCATACGGTACATTC
	5	5'-GACGAAACATTCAATCAACAACC
	6	5'-AATACCTCTGATATGTTCAAAATTGAC
	7	5'-TATCATGACAGATAATTTTCGTCCC
G. biloba	1	5'-GGAACATTAAACAACTGGATAGAGTAG
G. gnemon	1	5'-TTTCCAAATGCTATGGTCATAATC
	2	5'-CTACTCTTATGTTTCTAAGAATCGATTG
	3	5'-CCTCGCCTTAATAATAATTAGATCTCC
E. sinica	4	5'-GAAAAGTTTCCAAGTGCTATAGTC
	5	5'-AAATCGATAAAAATACTTATCTACTTTACC
A. capillus-veneris	1	5'-CAAACCCCATTTTGTATCTTGC
	2	5'-GTTCATAACATTATGGATGAAAATATGC
	3	5'-CTTATTTCTTCCCGCTATTTCTG
	4	5'-AGATTTTCCAATGGCAATTGTC
E. hyemale	1	5'-CGTTCCAAATATAAATTCAAAAGCTC
	2	5'-CAAATCCTCCATTAATTACCAATC
	3	5'-CATAGTTGTTCGCTAAATCTATGGTAAG
	4	5'-ATTTCTCCTAATTGAATAGCTTCATC
P. nudum	1	5'-CAACATCATAAAATCAACGGTAGAAGATAG
L. clavatum	1	5'-TGGTTCAGTAAAAATTTATTCACTTGTAGC
P. patens	1	5'-ACTTTCCAATGGCTATAGTCATAGTG
M. polymorpha	1	5'-TTTGGAAGACTTTCCAATGGCTATAGTC
	2	5'-TTTGGAAGACTTTCCAATGGCTATAGTC
