# Supplementary material for: Comparative Analysis of Chloroplast psbD Promoters in Terrestrial Plants
Source: Front Plant Sci. 2017 Jul 13;8:1186. doi: 10.3389/fpls.2017.01186 (PMC5508017; doi:10.3389/fpls.2017.01186)
Supplement: Supplementary file 12 [file Table_2.xls]

## Sheet: sTable2
	sTable 2 Sequence conservation of psbD promoter elements with T. aestivum and consensus sequences
		vs. T. aestivum sequences (%)			vs. consensus sequences (%)
	species	AAG-box	-35 element	-10 element	-35(TTGACA)	-10 (TATAAT)
	A. thaliana	84.2	66.7	100	50	66.7
	T. aestivum	100	100	100	50	66.7
	H. vulgare	100	83.3	100	66.7	66.7
	N. tabacum	89.5	83.3	100	66.7	66.7
	L. nobilils	84.2	83.3	100	66.7	66.7
	P. thunbergii	78.9	50	83.3	50	50
	G. biloba	78.9	83.3	83.3	50	50
	A. capillus-veneris	47.4	50	100	50	66.7
	E. hyemal	52.6	33.3	100	16.7	66.7
	P. nudum	52.6	16.7	100	66.7	66.7
	L. clavatum	73.7	66.7	83.3	33.3	66.7
	A. formosae	73.7	33.3	100	33.3	66.7
	P. patens	52.6	83.3	83.3	33.3	50
	M. polymorpha	42.1	83.3	100	83.3	66.7
	C. reinhardtii	21.1	50	66.7	50	100
